# Supplementary material for: A health literacy analysis of the consumer-oriented COVID-19 information produced by ten state health departments
Source: J Med Libr Assoc. 2021 Jul 1;109(3):422–31. doi: 10.5195/jmla.2021.1165 (PMC8485956; doi:10.5195/jmla.2021.1165)
Supplement: Supplementary file 1 — Appendix A Material Review Scoring including PEMAT, Index, and FKGL [file jmla-109-3-422-s01.xlsx]

## Sheet: Appendix A
ID	Material Title	Material Type	Material URL	PEMAT-P:Understandability	PEMAT-P:Actionability	PEMAT-A/V: Understandability	PEMAT-A/V: Actionability	Index-Full	Index-Mod	FkGL
AZ-1	What everyone needs to do	Webpage	https://azdhs.gov/preparedness/epidemiology-disease-control/infectious-disease-epidemiology/index.php#novel-coronavirus-what-everyone-needs	0.86	0.83	N/A	N/A	72.2	N/A	10.7
AZ-2	Mask Up Arizona	Webpage	https://azdhs.gov/preparedness/epidemiology-disease-control/infectious-disease-epidemiology/index.php#novel-coronavirus-mask-up	0.24	0.67	N/A	N/A	52.6	N/A	10.7
AZ-3	Mask Up Arizona to slow the spread of COVID-19	Video	https://youtu.be/zOfmRO2N_gg	N/A	N/A	1	1	N/A	58.3	N/A
AZ-4	Frequently Asked Questions (FAQs)	Webpage	https://azdhs.gov/preparedness/epidemiology-disease-control/infectious-disease-epidemiology/index.php#novel-coronavirus-faqs	0.77	0.8	N/A	N/A	52.6	N/A	10.6
CA -1	Protect yourself	Webpage	https://www.cdph.ca.gov/Programs/CID/DCDC/Pages/Immunization/ncov2019.aspx#Protect%20Yourself	0.73	0.8	N/A	N/A	73.7	N/A	7.4
CA-2	Protect others	Webpage	https://www.cdph.ca.gov/Programs/CID/DCDC/Pages/Immunization/ncov2019.aspx#Protecting%20Others	0.83	0.8	N/A	N/A	73.7	N/A	12.5
CA-4	COVID-19: Protect yourself and loved ones	Infographic	https://www.cdph.ca.gov/Programs/CID/DCDC/CDPH%20Document%20Library/COVID-19/COVID19-ProtectYourselfandOthers.pdf	1	1	N/A	N/A	N/A	84.6	5.1
FL -1	How do I prevent and prepare for COVID-19	Webpage	https://floridahealthcovid19.gov/prevention/	0.94	0.8	N/A	N/A	100	N/A	8.4
FL-2	What do I do if I think I was exposed to coronavirus?	Webpage	https://floridahealthcovid19.gov/exposure/	0.94	1	N/A	N/A	84.2	N/A	8
FL-3	What do I do if I'm sick?	Webpage	https://floridahealthcovid19.gov/treatment/	1	0.83	N/A	N/A	100	N/A	7.3
GA -1	COVID-19 Individuals and families	Webpage	https://dph.georgia.gov/covid-19-individuals-and-families	0.88	0.8	N/A	N/A	72.2	N/A	10.2
GA-2	Preparing and responding to COVID-19	Webpage	https://dph.georgia.gov/preparing-and-responding-covid-19	0.21	0.8	N/A	N/A	50	N/A	12.5
GA-3	How to prevent the spread of Coronovirus disease 2019 (COVID-19)	Infographic	file:///C:/Users/Terri/Downloads/CoronaVirus_Handwashing_Final_3.3.pdf	0.88	1	N/A	N/A	N/A	90.9	5.2
IL -1	Stop the spread of germs that make you and others sick	Infographic	http://www.dph.illinois.gov/sites/default/files/COVID19/covercough_school8-5x11_2020.pdf	1	1	N/A	N/A	N/A	100	too short to calculate
IL-2	COVID-19 face covering do's and don'ts	Infographic	http://www.dph.illinois.gov/sites/default/files/COVID19/COVID-19_FaceCovering.pdf	1	1	N/A	N/A	N/A	100	4.7
IL-3	COVID-19 social distancing	Infographic	http://www.dph.illinois.gov/sites/default/files/COVID19/COVID-19_SocialDistancing20200324.pdf	1	1	N/A	N/A	N/A	90.9	7.7
IL-4	COVID-19 general prevention	Infographic	http://www.dph.illinois.gov/sites/default/files/COVID19/COVID-19_GeneralPrevention20200316.pdf	1	1	N/A	N/A	N/A	83.3	5.7
MA -1	Prevention	Webpage	https://www.mass.gov/info-details/covid-19-prevention-and-treatment#prevention-	0.92	0.8	N/A	N/A	78.9	N/A	6.6
MA-2	Stop the spread of germs	Video	https://youtu.be/atoYsk9lFXs	N/A	N/A	1	1	N/A	75	N/A
MA-3	How to safely cover your face outside of home	Video	https://youtu.be/HtUJPizQVPI	N/A	N/A	1	1	N/A	75	N/A
MA-4	Wear a mask in public	Webpage	https://www.mass.gov/news/wear-a-mask-in-public	0.77	0.8	N/A	N/A	N/A	81.8	7.3
MA-5	Help prevent COVID-19 with social distancing	Infographic	https://www.mass.gov/doc/help-prevent-covid-19-with-social-distancing/download	1	0.83	N/A	N/A	N/A	91.7	too short to calculate
MA-6	Stop the spread of germs	Infographic	https://www.mass.gov/doc/stop-the-spread-of-germs-respiratory-diseases-like-flu-and-covid-19/download	1	0.8	N/A	N/A	N/A	83.3	4.1
MA-7	Stop the spread of germs: using a face covering effectively	Infographic	https://www.mass.gov/doc/use-face-coverings-effectively/download	1	0.8	N/A	N/A	N/A	75	3.6
NJ -1	How can I protect myself and others from COVID-19	Webpage	https://covid19.nj.gov/faqs/nj-information/general-public/how-can-i-protect-myself-and-others-from-covid-19	0.92	0.8	N/A	N/A	73.7	N/A	6.1
NJ-2	Minimizing the risk	Infographic	https://www.nj.gov/health/cd/documents/topics/NCOV/COVID_Minimize_Risk.pdf	0.94	1	N/A	N/A	N/A	75	4.5
NJ-3	Should I wear a mask to stop the spread of COVID-19?	Webpage	https://covid19.nj.gov/faqs/nj-information/how-to-minimize-your-risk/should-i-purchase-or-wear-a-mask-for-protection-from-covid-19	0.75	0.8	N/A	N/A	68.4	N/A	8.6
NJ-4	How can I prevent myself from getting the virus?	Webpage	https://covid19.nj.gov/faqs/coronavirus-information/how-to-minimize-your-risk/how-can-i-prevent-myself-from-getting-the-virus	0.67	0.6	N/A	N/A	68.4	N/A	9
NY -1	Protect yourself and your family from COVID-19	Webpage	https://coronavirus.health.ny.gov/protect-yourself-and-your-family-coronavirus-covid-19	0.92	0.8	N/A	N/A	80	N/A	7.5
NY-2	Protect yourself from COVID-19 and stop the spread of germs	Infographic	https://coronavirus.health.ny.gov/system/files/documents/2020/04/13067_coronavirus_protectyourself_poster_042020.pdf	0.92	1	N/A	N/A	N/A	91.7	4.1
Ny-3	Face masks and coverings for COVID-19	Infographic	https://coronavirus.health.ny.gov/system/files/documents/2020/05/13105_covid-19_facemasks_flyer_050420.pdf	0.94	1	N/A	N/A	73.7	N/A	6.4
PA -1	COVID-19 Guidance on wearing a mask	Webpage	https://www.health.pa.gov/topics/disease/coronavirus/Pages/Guidance/Homemade-Mask-Fact-Sheet.aspx	0.75	0.4	N/A	N/A	56.3	N/A	8
PA-2	What type of mask do I need?	Infographic	https://www.health.pa.gov/topics/disease/PublishingImages/Types%20of%20Masks.png	0.94	0.6	N/A	N/A	N/A	60	9.5
PA-3	Help stop the spread	Webpage	https://www.health.pa.gov/topics/disease/coronavirus/Pages/Stop-the-Spread.aspx	0.92	1	N/A	N/A	77.8	N/A	5.3
PA-4	Mask wearing tips	Infographic	https://www.health.pa.gov/topics/disease/PublishingImages/Mask%20Do%27s%20+%20Don%27ts.png	1	1	N/A	N/A	N/A	72.7	too short to calculate
PA-5	How can I protect myself from COVID-19: wash your hands!	Infographic	https://www.health.pa.gov/topics/disease/PublishingImages/Coronavirus_Handwashing_social.png	1	1	N/A	N/A	N/A	81.8	5.6
PA-6	Practice social distancing outdoors: what does this mean?	Infographic	https://www.health.pa.gov/topics/disease/PublishingImages/Practice%20Social%20Distancing%20Outdoors.png	1	1	N/A	N/A	N/A	90.9	too short to calculate
PA-7	COVID-19 Information for returning travelers: self-monitor and practice social distancing	Infographic	https://www.health.pa.gov/topics/disease/PublishingImages/Coronavirus%20Self-Monitor%20Infographic.jpg	1	1	N/A	N/A	N/A	90.9	5.8
TX -1	How to properly wash your hands	Infographic	file:///C:/Users/Terri/Downloads/How-To-Wash-Hands-ENGLISH.pdf	0.93	1	N/A	N/A	N/A	75	1.7
TX-2	Stop the spread of germs	Infographic	file:///C:/Users/Terri/Downloads/StopSpreadofGerms-English.pdf	0.94	1	N/A	N/A	N/A	81.8	3.9
TX-3	Prevention of COVID-19	Webpage	https://www.dshs.texas.gov/coronavirus/#prevent	1	1	N/A	N/A	89.5	N/A	7.4
TX-4	Handwashing steps using the World Health Organization (WHO) technique	Video	https://www.youtube.com/watch?v=IisgnbMfKvI	N/A	N/A	0.73	1	N/A	81.8	N/A
